# Supplementary material for: Discrepancy in alloy composition of imported and non-imported porcelain-fused-to-metal (PFM) crowns produced by Norwegian dental laboratories
Source: Biomater Investig Dent. 2020 Feb 11;7(1):41–9. doi: 10.1080/26415275.2020.1724512 (PMC7033715; doi:10.1080/26415275.2020.1724512)
Supplement: Supplemental Material [file IABO_A_1724512_SM6680.zip]

Archive with 6 entries (6 files):
- Table S05.docx
- Table S06.docx
- Table S01.docx
- Table S02.docx
- Table S03.docx
- Table S04.docx
